# Supplementary material for: High-Throughput Drug Screening Revealed That Ciclopirox Olamine Can Engender Gastric Cancer Stem-like Cells
Source: Cancers (Basel). 2023 Sep 3;15(17):4406. doi: 10.3390/cancers15174406 (PMC10487151; doi:10.3390/cancers15174406)
Supplement: Supplementary file 1 [file cancers-15-04406-s001.zip]

Archive with 1 entries (1 files):
- cancers-2550418-supplementary.pdf
